# Supplementary material for: An analysis of synteny of Arachis with Lotus and Medicago sheds new light on the structure, stability and evolution of legume genomes
Source: BMC Genomics. 2009 Jan 23;10:45. doi: 10.1186/1471-2164-10-45 (PMC2656529; doi:10.1186/1471-2164-10-45)
Supplement: Additional file 3 — Legume comparative anchor marker supplementary information. This file contains marker information for all Universal legume anchor markers used in the study. The information includes the primer pairs designed to amplify orthologous regions from a wide range of legume species. [file 1471-2164-10-45-S3.xls]

## Sheet: Plan1
Leg Universal	Leg Universal	Leg Universal	Leg Universal	Leg Universal	Arachis marker info	Arachis marker info	Arachis marker info	Arachis marker info	Arachis marker info	Arachis marker info		Arachis marker info	Arachis marker info	Arachis marker info	Arachis marker info	Arachis marker info	Arachis marker info	Arachis marker info
Anchor Locus name	Universal legume primer fwd	Universal legume primer rev	Arabidopsis id	Gene annotation	type	primer1 name	primer2 name	temp	fragment size (bp)	enzyme		cut size	F1 if tested	gel type (agarose concentration)	Lotus id	Arachis id?	primer1 seq	primer2 seq	Remarks
Leg1Gm	CTTGGGATGCAAGCCACGGTTGG	TCCAGTGAGAAAASAAGYCCAAGGAAATG	At2g15290	expressed protein	CAPS	1-Gm ara fw AluI CAPS	1-GM ara rv AluI CAPS	54°C	808	AluI		K:693+115		0.01			CAGCCCTGTTCTTGCTTTGG	CAGTGGCCATCAGATGTATCC
Leg3Gm	GGCAAGABTGGTGGYACYCCAACAG	CCCATTATKAGGATTTTCTTGGTGC	At1g09340	RNA binding protein	size difference	3-gm-ara-fw-MseCAPS(60)	3-gm-ara-rv-MseCAPS(57)	52°C	K: 176, V: 180					acrylamide			GCACCTCTAGAAAAGATTGGGCAAGG	CTTTAGCATCAAAGTTGAGAAATCTGG
					CAPS	3-gm-ara-fw-MseCAPS(60)	3-gm-ara-rv-MseCAPS(57)	52°C	K: 176, V:180	MseI		V:118+66	yes	0.01			GCACCTCTAGAAAAGATTGGGCAAGG	CTTTAGCATCAAAGTTGAGAAATCTGG
Leg4Gm	TTGCTTACTGGGCTTAATTGTGG	CAATAGAGTTYTGAATCAAACCAAC	At5g64370	beta-ureidopropionase	CAPS	4-gm-ara-fw-NsiI-CAPS(57)	4-gm-ara-rv-NsiI-CAPS(60)	53°C	367	NsiI		K:163+204		0.01			CTGCATTCACAGATGAATGG	CCAACCCTCACTACACGAGG
					CAPS	4-gm-ara-fw-NsiI-CAPS(57)	4-gm-ara-rv-NsiI-CAPS(60)	53°C	367	VspI/AseI		K:159+8+200,V:167+200		0.02			CTGCATTCACAGATGAATGG	CCAACCCTCACTACACGAGG
Leg7Gm	CATTCCMAAACTAATGAACAGACTG	GTCTTCCMACATTTGCTATTGCAAG	At5g2354026S	proteasome regulatory particle non-ATPase subunit 11		7-Gm-Ara-fw(68)	7-Gm-Ara-rv(58)	56°C	160	XbaI		K: 130+30			CL530contig1
Leg11MGm	AATCAGAGCTBAGCGABAAGCAGAAAG	CGAAATTCTTCAATRTATGSAGATGGAAGTTC	At3g05520	F-actin capping protein alpha subunit	size difference	11M-Gm ara fw	11M-Gm ara rv	57°C	K: 179, V 169	none				0.03			GGTGAATCCAATACGTCGCT	GGAATGCCTCTGACGCC
Leg12MGm	CAATGTBGGGCAGAAGCAGGATGC	CAAGCACTGTCCTRTAAGTTTCCCA	At4g11420	translation initiation factor 3	CAPS	12M-ara-fw (63)	12M-ara rv (62)	60°C	273	TaqI		K: 255, V: 211		2 %	Lj_CL4095Contig1		GGCATGGCAGAAGACCCTC	CTCAGCATCAAGTCCTCTGGC
Leg14MGm	CTCTGAAGGAACTGAGATYTCAAATCCATC	GCATTCAAGGMAAAGGTGGTGATGTGTC	At1g11860	aminomethyltransferase-related	CAPS	14M-Gm-ara-fw-58	14M-Gm ara-rv-60	56°C	480	RsaI		V: 85+395		1 or 2%			GTCACACTCTTGTACATTTGCTTC	GAGAGAAATCACAAGAAAGCATACC
Leg17MGm	ATGGGAGCTCARAAGAGCATCCATGC	GTCCCAYGAAACATCAAGCTTCTCACTTCC	At3g44160	hyp. Protein	parent specific primers	17M-Gm-ara-fw2	17M-Gm-ara-K-rv	54-56°C	147					run 2% gels to separate well from primer dimer	MWM022a09_f
					parent specific primers	17M-Gm-ara-fw2	17M-Gm-ara-V-rv	58-60°C	147
Leg20MGm	CAGTGGCAACCTCCATCTTTGCACTGG	GAGCMATARCCATAGCCAGCAACTC	At5g09650	putative inorganic pyrophosphatase	dCAPS	20M-Gm-ara-fw-XbaI-dCAPS	20M-Gm-ara-rv(60)	53°C	156	XbaI		126		0.02			TACAAAAAGCTAAGCCAAAATTATGTTTCT	GAGTATTTGATTGTTGTTTGATAGAAGG
Leg23MGm	GAGGCRARTCCTCTTCTCMAMCA	CACACAAGGAGCCACACTCC	At2g37110	expressed protein	CAPS	23M-Gm-ara-fw(63)	23M-Gm-araVM-rv(53)	53°C	557	SpeI		V: 448+111		0.02			GTCGACTGGACCGCAGATG	ATTACAATAAGACATTAACAATTACAA
Leg24MGm	GCGCCTTCCACCTCCTCAACGC	GCTTTGTACCACRATCGAGCCTGAG	At1g78770	cell division cycle protein family	CAPS	24M-GM CAPS ara fw	24M-GM CAPS ara rv	54°C	393	MluI or BstUI		K: 302+91		0.01			TTCCGATACCTCGCCGCC	CCCACTCCTTAAGTTCCTCC
Leg30MGm	GCTGAGAGATTYAAGAAAGATACTGGAC	CCTTCAAYCAAAATAGCTCTCTTTGC	At1g77670	aminotransferase putative		30M-Gm-Ara-fwd(63)	30M-Gm-Ara-fwd(65)	58-60°C	165	MseI		K is cut to 114
Leg33MGm	GATGGCGAGTTYGTTCGKATGTC	CCGAGAAGAAGAACCATCAACAGC	At5g15550	transducin / WD-40 repeat protein family	size difference	33M-Gm ara fw	33M-Gm ara rv	54°C	K: 123 , V:116	none				0.03			AATAGGGCAGACTCCCATGA	ATGGAATCTGTGTCATTGAAGTG
Leg002	ACTGCTAAGGCTTTGGCTGA	AGATTTTGTTAGGCTTGGATCACT	At1g03630	protochlorophyllide reductase	parent specific primers		leg2-ara-fw+leg2-araV-spec-rv	56-57°C	V: 272	none					TC3486/TC7453 same
					parent specific primers		leg2-ara-fw+leg2-araK-spec-rv	56-57°C	K: 273	none
Leg024	CTACACGGCGGCGAAGATAGC	CCGTTCTTTTTGCCACGTGCC	At5g61850	floral meristem identity control protein LEAFY (LFY)	dCAPS	leg24-ara-fw-HinfI-dCAPS	leg24-ara-rv(58)	50°C	204	HinfI		K: 204, V:176		0.02			CCTCCTCTTCTTCTTCCTCCTCATG	CTCTCTCTCAAGAAGGTCCACATCC
Leg031	CAAGCYTCTCACCTTCTCAAG	GCAAGGCAGTTAGTRGTGCAAG	At1g12900	best match GAPDH, multigene,	size difference	Use universal Leg primers	Use universal Leg primers	50°C	K: <800, V: >800	none					TC1912
Leg033	GACCCATTTGGTGCACCTACC	CTGTTTCGCAGAAGCAACCTTTG	At5g57655	xylose isomerase	dCAPS	leg33 V dCAPS TaqI(69)	leg33 ara rv(60)	54°C	398	TaqI		V: 368		2 %	TC909		GTATGGACTTATTGGGGAATTCAAACTCAACATC	CTCTGGTATCTCTTCCGAACAAG
Leg034	CCWGCTTCTGGNGATCAACC	GARTACAARTGACCRGGTGG	At3g47340	asparagine synthase (+5 very related)	parent specific primers		leg34 K fw + leg34 K rv	54°C	K: 306	none					TC2731/TC91 (two types)
					parent specific primers		leg 34V fw + leg34 V rv	54°C	V: 306	none
Leg035	GGTCAGTTTGAACTTAGTGGAGC	GCACGAAATTTCYTGATCATGTC	AT4g23100	gammaglutamylcysteine synthase chloroplast precursor	dCAPS	leg 35 K+V (58)	leg35 BstNI (73) dCAPs V	54°C	176	BstNI		V: 133		2 %	Aarhus seq		CTACCTTTGGCATTATAGGTATGTG	CTTTCAGTTCTGTTAATTATTTCTGAAAG
Leg036	GCTAATATTGGACCAGAAACAAATGTG	GAAACTCAAGGCAAAGAGGCCATG	At5g51970	sorbitol dehydrogenase	parent specific primers		leg36 K fw + leg36 K rv	54°C	K:186	none					TC2607
					parent specific primers		leg36 V fw + leg 36 V rv	52°C	V: 186	none
Leg037	GTTCCAAAYATTACAATTGGACCTC	CTYTGGCCACCAAAGCCAGGG	At5g61410 +2 weakhomologs	pentose5phosphate3epimerase	CAPS	leg 37 ara fw	leg37 ara rv	52°C	1500	RsaI		Visible cut size: K:700 V:1000		1%			GGAATGCAGAAGTTCAATATG	ATACTTCTTAACTAATATTGGTTCAAC
Leg043	CAAGATTTCTCTCCYTTCAATGTTG	CATATGACTTGGTATCAGGACC	At5g54080	homogentisate 1,2dioxygenase	size difference	leg43 ara fw (62)	leg43 ara rv (60)	59°C	V:~398, K:~350	none				2 %	Aarhus seq		GTATTTAGAACTGCACGTTAATTTATTTTGG	GATCACCAGATGTAAAGCACAGTG
Leg044	CCCCATTGTYGATGATGTTCA	GCAACTCTCTTGCATTGGAC	At5g63890	histidinol dehydrogenase	parent specific primers		leg44 K fw + leg44 K rv	62°C	K: 417	none					TC3434
					parent specific primers		leg44 V fw + leg44 V rv	62°C	V: 417	none
Leg045	CATGAGTGTGGCCACCATGC	GCTCCTCTNAACCAGTCCCA	AT3g12120	fatty acid dehydrogenase/desaturase	CAPS	leg45 arafw(67)	leg45 ara rv (64)	60°C	~384	StyI		V: 147+237		2 %	TC3875		GCCACCGTCGCCACCAC	ACACCAAGAATCCATTGACCAC
Leg047	ACTCAAAGTAACATGAATGCTAACGAG	TGTCCRAGAGTCAAAGGTGTWGCATCTTG	At2g47510	fumarase (there are two very related genes)	CAPS	leg47 ara fw (56)	leg47 ara rv(57)	56°C	817	NcoI		K:440+339		1%	TC102873		GGAACATTTACGGAACTGTTATC	TAGATGTCATTAACTGTAAAGCAAAC
Leg050	TCRAAGYTGCAATGGCATCCGTTTAC	CCTTCYAWGTTCTGAATCTGTTTYGCTTC	At1g01580	one of gene family ferric-chelate reductase/P450	dCAPS	leg50 ara fw (57)	leg50 dCAPS BstNI/EcoRII (64)	58°C	800	BstNI or EcoRII		K:480+320, V:460+300		2 %	can´t be resolved now, at least two		CTAAGTGTTGTCATTAAGAGTGAGG	GAAGATTATGAAAGAAGATGATATTATAGCACCAG
Leg051	GATCAGGAAATYAAAACCGCTTACAG	CAAGAACATTAGCYGAAATGGTAGTCTTG	At1g68370	altered response to gravity (2 relatives)	parent specific primers	leg51-K+V-fw	leg51-K-rv	58°C run 40 cycles	K: 170	none					TC3763
					parent specific primers	leg51-K+V-fw	leg51-V-rv	58°C run 40 cycles	V: 170	none
Leg055	GACAATGCYGGWTTTGATGCAACTGATG	CAGCAGCMTCTCCTTGTGCACTCTC	AT3g11830	putative T.complex prot/chaperonin	parent specific primers	leg55-(K+V)-fw	leg55-K-rv	60°C	K: 254	none					not available now
					parent specific primers	leg55-(K+V)-fw	leg55-V-rv	60°C	V: 254	none
Leg062	GATACTGTRTGYCCATGGTGCTTTGTTGG	AAGTTCTTCAACTAGATCATGTTGCTT	At5g38900	oxidoreductase family protein	dCAPS	leg62 ara fw	leg62 ara dcaps	48°C	250	EcoRI		V215	no	0.02			TCAAAGGGAATGTCTTTGG	TGAATTATAAACAATTTGAACAATTATAAGGAATT
Leg066	AARGTGTACCAYAGCCACGAYGGTCT	GYGTGATTCCAGGACCACCTTTCCKAGG	At2g34470	urease accessory protein (UREG)	size difference	leg66ara fw	leg66ara rv	57°C	K:1500, V:1200	none		none		0.01			AGCTCCACCTCTTTCCGACAGA	AGTTTCTACAGCACGTATCCTTTCC
Leg069	GGTGTTCTCAKATTTGGVTTTCTTATTCTWAACCA	GRAATCTTTAGCTTAAYAGTCTTKTTGAGATAG	AT5g49810	methionine S-methyltransferase	dCAPS	leg69 ara dCAPS	leg69 ara RV	57°C	206	BstNI		K: 171		0.02			ATTTAACATGTATATTACATTGATCCCTCTCCAG	GATTAGGTGATATTACATGCATCATCTC
Leg070	TTTGGAATGGCTGARAARGAGATGGA	TCACCCATATTTAGCTCRGACTCCTTGT	At2g29530.1	mitochondrial import inner membrane translocase (TIM10)	dCAPS	leg70 ara fw(66)	leg70 ara Eco dCAPS (75)	54°C	150	EcoRI		V:115	150+115	0.03			GTACAGGGTCGACTTATTCAACAAGTAGGG	CATCCTGAATCACAAAACCACCAAAACAGATTACCAGA
Leg074	GCACYATAATTTATTTGCTTGGGCARCAGCT	TGGAGCACCACTTTGCTTAATAGC	At5g18410.1	expressed protein similar to p53 inducible protein	dCAPS	leg74 ara RsaI dCAPS V(58)	leg74 ara rv(68)	50°C	230	RsaI		V: 195	230+195	0.02			CGTAATTATGATCTGTTATATTTATYAAGTCAAGT	CAAGCGGACAGCGTGCTTTAAGC
Leg076	GGYGGAGTKGTGGCAGAACATSATG	TTYAGYATCTCCCACATCACWYGAAT	At5g43150	expressed protein	parent specific primers	leg76 ara-Kfw	leg76 ara rv	57°C	219	none		K: 219		any			TTAGTCCAGGCAATCTAAACTTGTT	CTTCATGTTCACATGCCATCACATC
					parent specific primers	leg76 ara Vfw	leg76 ara rv	58°C	219	none		V: 219		any			TAAGTCCAAACAATCTTAATTTGTC	CTTCATGTTCACATGCCATCACATC	May give extra band
Leg081	ATCAAGTTCATYTGCAAGGATTTTTGGTCTGAG	GGAATTCCCAAGTTGGAAAGAGCTCCTC	At3g05000	transport protein particle (TRAPP) component	dCAPS	leg81 K Pst dCAPS	leg 81 ara rv	56°C	205	PstI		K: 170		0.02			CATGGGTAATAAAGATGCATGCTTATTGTGCCTGC	GTTTTAGATTGGAATGGATGGTCATG
Leg083	GGATCTGGGAAKGTTGGAARATGGA	TCCCAACCATGTYTCTCTGCAAAT	At5g67590	NADH-ubiquinone oxidoreductase-related	CAPS	leg83arafw	leg83ararv	57°C	250	HpaII		K:183+67		0.02			GAATCGCCAACATGGGCATAG	GTTGGACATCCTTGAATAACACTAG
Leg088	GCTGCTGTTGGGCAAGATTGTGCTC	GTATTGAGRTTGATTCCCATGACGCTCATG	At3g17810	dihydroorotate dehydrogenase family protein	CAPS	leg88 ara fw	leg88 ara rv	48°C	470	TaqI		V:320	yes	0.01			AATTCGAAAGCTACAGTTCCTG	AATTACCAATATGATAATCATGAAAGATC
Leg092	AAGCCCAARTTTATCTTCTATGCTACATACTTGTC	TCAACATCAAGWACAGCHGGGAAAATCC	At3g56940.1	dicarboxylate diiron protein, putative	dCAPS	leg92 ara fw(60)	leg92 k+v dCAPS AvaI(62)	50°C	240	AvaI		V:205	240+205	0.02		>gi|30419589|gb|CD037751.1|	GAATCCTGAATACCAATGTTATCCC	ATTATGGTTACATTTAAGAATCTAATTAACAACCC
Leg100	CATCCAGAGAGTGTTCCTATTAATGCAC	CCAAGAACTTTRAACATGAGTTGATCAGCATC	At2g43360.1	biotin synthase (BioB)	dCAPS	leg100 ara fw(59)	leg100 ara dCAPS/DdeI rv(65)	52°C	200	DdeI		K:165	-	0.02			AACACTAAAACAAAGTTTGGCTAATG	GCTGAAAAATAGCATAGAAATGTCAGTATGTAGTC
Leg104	ATGTTCAAGAACACATTCCARTCTGG	GACATTCTTATCATCCAAAACTTGAATCTC	At3g12300.1	expressed protein	dCAPS	leg104 ara dCAPS/AsnI fw(66)	leg104 ara rv(60)	52°C	225	AseI/AsnI		K:190	-	0.02			ATGTGGTGAAGGAGAATTATTCTGTTCTTAGATTA	ATCCACATCACAAGTTTGGATTG
Leg122	GCYAACAAYTCCAAYTACAAAAACGA	TGCTCRTTCCCCATMACAATCTCRAG	At1g02140	mago nashi family protein	CAPS	leg122 ara fw	leg122 ara rv	56°C	260	HinFI		180	-	0.02			TCATTTTGAACCAAGCTGTGC	TCCGGCCAGTTGTTATCATC
Leg128	AGCAGAGGATGGTGAAAGTGATGAACAAG	GTTGCTGAGATYAAKGAAGCWGWCTGAATC	At3g10690.1	DNA gyrase subunit A family protein	CAPS	leg128ara fw	leg128 ara rv	51°C	212	XhoI		K:183+67		0.02			AAGGTCCGGGATATTTCTATACAG	CCAGTCAAAGATTCATATATGAAAG
Leg133	TGTGCARAAGGCTGGGAGTCCAACC	GTCTTCAAGACATAGGGGCTCATCATG	At5g66680.1	dolichyl-diphosphooligosaccharide-protein glycosyltransferase 48kDa subunit	CAPS	leg 133ara fw	leg133 ara rv	56°C	500	HinfI		K: 125+375, V: 140+360	-	0.02			TTCCTGTTGTTCACTGCTAGAATAAC	TAGCTATATTACCAAATCATCATTGATCC
Leg136	GATAGGTGGATCRTATGCTCCTGATGC	GCCTAATCAAGCTTGACATTAGAATADAGAAG	At3g24160.1	expressed protein	CAPS	leg136 ara fw	leg136 ara rv	51°C	330	BclI		V:cut to 240		0.01			TGCGATCTATACTCCTCACC	GTTCAACAAGTAATGTATCTGTCAG
Leg146	ATGTCAATTGARAAGAARATTGAGTTCCT	GGTGGTGGWGCAAACAASCCTCTAATTTCCTC	At1g03250.1	expressed protein	dCAPS	leg146 ara dCAPS/EcoRV fw (65)	leg146 ara rv(68)	52°C	275	EcoRV		V: 240	-	0.02			AAATTGAATTTGTCACTTAGAATGTGTCTTGATAT	TAAGACTAGTCTCAGCCTCTCAGGTTG
Leg149	GCAGCACTTGGATTRGGMACCTATGGYGC	GTCATCAGAAAAACAAGCTACCCCARGCTGC	At2g04900.1	expressed protein	CAPS	leg149 ara site fw	leg149 ara site rv	56°C	250	AseI/VspI/AsnI		K:190+60		0.02			TGCTGATGACATCGTGGTTG	GCTGAACCATTTCAAGTATAAACAGG
Leg152	GTCGTCGGMAACTTCAACACYCTCGA	CGAGCTACCTCAKCRTCRTTGGGRAAGAAACCCATGA	At4g16450.1	expressed protein	dCAPS	leg152araK Hinf dCAPS fw	leg152 ara k+v rv	51°C	162	HinfI		K: cut down to 127		2% or 3%			CCCTAATTTCAACCAAATTGGGGGCAATTTTGAAT	CTCCGATTCTCCACCCTCACC
Leg156	CATGGYCTTGTTGGTGATGGAAGTGT	GAAAGCACATCTGCTAGRCCACTAGATTG	At5g47560.1	sodium/dicarboxylate cotransporter, putative	CAPS	leg156 ara xho caps fw	leg 156 ara upper rv	45°C	210	XhoI		K:170	yes	0.02
Leg159	TACATYAAGGCATACCAGGGTGAWTGTG	GGTTTGCCAYTGCTAAACAACACACACCAG	At1g02180.1	ferredoxin-related	dCAPS	leg159 dCAPS TaqI	leg159 ara rv	51°C	170	TaqI		V:135+35		2% - LONG RUN			CTTGGTCCCATAACCGGCCGGTTCCTAGGGTGTCG	AAATAAGGAGAACCTCCATCAGTTC
Leg160	TGACAGTGGCAATGGTAAAACTGC	CAYAGTAYTGATTCTARTTGCTTTAAHYCAGGGTC	At2g26340.1	expressed protein	CAPS	leg160 ara fw	leg160 ara rv	51°C	393	HindIII		K: 231+62		0.01			GGTCTTTGTATGAATCAGCTATAACC	TAACTATCCAAACTAACAAAACTCTG
Leg168	GGAAGCTTGCGTCCTATGAAGTATGAGC	CCCACTTTGGCTGGAAACCAATYCCC	At4g23100.1	glutamate-cysteine ligase	dCAPS	leg168 ara dCAPS HhaI	leg168 ara rv	56°C	245	HhaI or CfoI		V:210+35		0.02			ATTATTGGACTCAAACAGGTAAGCTATTATTTGCG	ACCTGGCTCCAATGATATGC
Leg169	CATGGGARACCTACATGTCCACYAAGCTCATCTC	GATCTTACAACTTTTCTCYTGTAYGAACCARTTTCC	At3g42050.1	vacuolar ATP synthase subunit H family protein	dCAPS	leg 169 ara fw	leg 169 ara rv(60)	56°C	230	HpaII		K:140+90	230+140+90	0.02			TGAAACCCACCGTGCC	TCAACACAATTATACATTAAACTCCACAG
					size difference	leg169 ara N fw	leg169 ara N rv	56°C	K:900, V:1000	none		K:900, V: 100		0.01			ACAGAGCACAGTTGCTCGATG	TGTTAAGAACTCAGATATGTTACATGTTAAGG
Leg175	ACGGCSAARTGGGAGAAGATYACATATCTAGGC	GGGAATTCYTTRTTGCGGATATGC	At4g37830.1	cytochrome c oxidase-related	CAPS	Leg 175 Ara caps RsaI (62) fw	410009 Leg 175 Ara caps RsaI (60) rv	45°C	243	RsaI		K=126	243+126	0.01			TGCTTTCCACTCATCACATGTTATTAC	TCTTTATCCTTCAAAAACTTAAACTCCTAG
Leg176	GAAGAAGCACGWTTTTCATTCTTRAAGGGTGG	TGTTTGTTMTTCTCATCCTCRTAYCC	At3g59630.1	diphthamide synthesis DPH2 family protein	CAPS	leg176 ara Caps Ksp632I fw (52)	leg176 rv (59)	48°C	443	Ksp632I		K: 443, V: 360		1%			AGACTAATGTCTTGTTTGAAAATTTGC	TGTTTGTTMTTCTCATCCTCRTAYCC
Leg177	TGGGAAAGCCWGTTTGGGGAACCTGTGCAGG	GGATAAKCAGCYAGSACTTGAACTTCTGG	At5g60540.1	SNO glutamine amidotransferase family protein	dCAPS	Leg 177 Ara dcaps Ksp631I (68) fw	420895 Leg 177 Ara (61) rv	60°C	195	Ksp632I		V=161	195+161	0.02			TTTACATATCAAACCCATCCATGAAAATTCTCT	TTTCTATGCACAGTACAATCAAGTCC
Leg178	CCTTACACYGTYTTCATGACKCCGCC	CCCTTGSTCTCATAATAATCATCAAGAGCCCATTG	At2g18910.1	hydroxyproline-rich glycoprotein family protein	dCAPS	Leg 178 Ara dcaps TaqI fw (68)	411959 Leg 178 Ara rv (67)	48°C	210	TaqI		V=176	210+176	0.04			TGTTCCGGTGAGATTCATTATTGTTTATAAAATTC	TCACTCAACCAAAGGCAATGTTCAC
Leg181	TGTGTTATGGCTTTGGARGCTGCTTTGCTTCCCTG	CTTTTGTTGGYTTATCCTCACGTTGCAG	At3g52860.1	expressed protein	CAPS	Leg 181 Ara caps TaqI (59) fw	418117 Leg 181 Ara rv (49)	54°C	252	TaqI		V=162	252+162	0.01			ATAGAGTTATTTGCAAAGCCATCTC	ATACCTATCCACATCAACTG
Leg182	CAGAGGTACCCRAGRTTTGTKGATGC	ACAACCTGYTGYAGTGAATGAGGAGTTAACCATG	At5g14520.1	pescadillo-related	CAPS	leg 182 ara caps styI fw(56)	leg 182 ara caps styI rv(56)	48-53°C	320	NcoI(StyI)		K110+200	yes	0.02			AATGTGTCCATAAATGTAGAAGG	ATTATATTTACCGCAATTGGTACC
Leg186	ATGGGAATYCGYGGTGTCACTGTATCT	CACYACTAYTTCCATTTTAACTTTGGCAACAA	At4g01900.1	P II nitrogen sensing protein	size difference	leg 186fw	leg 186 ara size rv	45°C	K: 200, V180	none		K200V180	yes	0.02			ATGGGAATYCGYGGTGTCACTGTATCT	TAAATGATCACACACAGACATTTTAG
Leg187	CTGCCTGAGCATGAGACYCAACTATCCAGCATCCG	AGCATGACAGGACAGGGAATGAACTCAGCAAGC	At5g66090.1	expressed protein	CAPS	Leg 187 Ara caps HpaII fw (52)	418986 Leg 187 Ara caps HpaII rv (58)	50°C	197	HpaII		K=142	197+142	0.02			ATATGTCCCCAACAATATCTAG	AGGTCGTCGGCAACATC
Leg188	AAGGCRGTSAAGAARCATATTGGGAA	CAGGAAGCTGAAGACCAACACTWGMAGCAGA	At5g51960.1	expressed protein	CAPS	Leg 188 Ara caps XhoI (59) fw	420743 Leg 188 Ara caps (58) rv	60°C	195	XhoI		V=139	195	0.02			TAGATTTCGTATCGTCTGAGTTCC	ACACGAAAAACATGAATGAAATAAG
Leg196	GATGGATTTGTGATTCCRAGTTTGGG	TTCTCTTRTCAGCTTCWTTCAGYTTTTGCTTG	At5g55640.1	expressed protein	CAPS	Leg 196 Ara caps XapI fw (64)	410216 Leg 196 Ara caps XapI rv (69)	58°C	198	ApoI=XapI		K=134	198+134	0.02			TCCAAGCATAGAATCCTCAAATTCTG	ATTGTGAAGGAGGGGCTCCGTG
Leg199	CGARAACGACYTGAAMGCCGCCGGCGC	TCCATTKAGCYGCHGCAGGAACTTCAAC	At4g34270.1	TIP41-like family protein	CAPS	438417 Leg 199 Ara caps HinfI fw (57)	418981 Leg 199 Ara rv (63)	48°C	285	HinfI		V=174, K=130	174 (+130)	0.03			AGTCTCGCACACACTCCATTCTC	TGCGACACATGATCCATCATC
Leg200	GAGGTTGCRCAAGCTGCWGCTCAAGCTGC	GAAATAAAAGAKTRAGCTGATCAAGGAAAAAC	At2g33610.1	SWIRM domain-containing protein / DNA-binding family protein	dCAPS	leg200ara dcaps SspI fw(55)	leg200ara dcaps SspI rv(65)	45-56°C	200	SspI		V165	Yes	0.02			AGATTCATCACAAGCATCTCG	GGATATTTTTCATCTGTACAACAGAATATCCAATA
Leg202	TGAATGCTAATTTRCTCTGGCCAGG	TCAGGGTCAGAATTTGGAAACTTGTCTCCCCA	At5g01470.1	expressed protein	dCAPS	Leg 202 Ara dcaps RsaI (62) fw	421363 Leg 202 Ara (55) rv	60°C	172	RsaI		V=137	172+137	0.03			TCGAGTTGGGAAGGTAGTTCAATTACTTGGATGTA	TAGTACAACCAAGAGTGATTATGGAC
Leg203	ATTTGATGGGAACTCTGAACTGGTTGCAGAGTTGG	AAGCTTCTTRCTTGCRAACTGA	At4g01050.1	hydroxyproline-rich glycoprotein family protein	CAPS	423832 Leg 203 Ara caps StyI fw (56)	423833 Leg 203 Ara rv (56)	56°C	186	StyI		V=145	186+145	0.03			AAACTAATTGATGGAAGTTTACTGCAGG	ACTCCACATCAGTATAGATGTGTCAG
Leg206	CTGGTTATCAGAATTCTCGCTTTGCTC	CAAATTCATGYTGCATRAAATCTTCACTRGGTCTG	At1g75210.1	5' nucleotidase family protein	dCAPS	Leg 206 Ara dcaps SwaI fw (72)	408961 Leg 206 Ara SwaI rv (63)	48°C	197	SwaI		V=164	197	0.04			TTGAATAGTCCATGGCACATTGCACTTGTATTTAA	AAACGATTACCATCAATTTTGATCATG	forms primerdimer
Leg208	AGGAARGCAGTTGATTATACRAGCACAGTTGTGCG	CAWCGATTTTTATTYAGAGATGTATGAACAAAT	At5g13480.1	WD-40 repeat family protein	CAPS	leg 208 ara caps tag fw(60)	leg 208 ara caps tag rv(56)	48°C	220	TaqI		V170	yes	0.02			TTCGAGGGATAGGACGGTATTG	TGG CAA CAT CTA CAT TAG AAA TAG
Leg213	TTCAAAGAGGGAGGMTGTGGAACCTTC	GGCTGATAKGTTCGMCGCCTAAGCTGAG	At5g11680.1	expressed protein	size difference	Leg 213 Ara size fw (63)	412353 Leg 213 Ara size rv (60)	48°C	K: 258, V ~300	none			258+300	0.02			AGCTCAGACTCCTGTTGATGAGATG	TAGGTAGCGTCAGCTACATTGATC
Leg214	CAAGAAACTGARACKAAGATGGTGGARATGTCTGC	CTGCTGCTGCTATTMCGCTGAATGGCTTG	At1g51740.1	syntaxin 81 (SYP81)	dCAPS	Leg 214 Ara dcaps HpaII fw (71)	407820 Leg 214 Ara rv (59)	43°C	196	HpaII		K=166	196 (+166)	0.02			ATGATCAGAGTCAACCACATTTTTTTTCCCG	TATTTTCTTTCCACTGTTATTATACTGTAATTATC
Leg218	TGTGAAGAAGATGCTYGCCTCTTTGCCT	AAAGAAACGAAGAGATCTTTTTTGCACGACCATCC	At4g10180.1	light-mediated development protein 1 / deetiolated1 (DET1)	CAPS	leg 218 ara caps Nde/Dpn/Rsa fw(56)	leg 218 ara caps Nde/Dpn/Rsa rv(56)	48°C	305	RsaI		K240	yes	0.02			AGTTTCAATTTTCGCTTATTACGG	TCAGGCCTAATATAATTTCAACG
Leg223	ATCCGATTTCGAGAAATGCAAACCCTGGTTGATCC	CCCTTCACAGTGGTGATACACTTTCGCTTGTTACG	At5g11900.1	eukaryotic translation initiation factor SUI1 family protein	size difference	Leg 223 Ara size fw (58)	407388 Leg 223 Ara size rv (59)	45°C	K: 159, V 150	none			159+150	0.04			TAGTTTTCTTCTTATGAAATGCAATTC	TACAAGAACAACATCCAATTTATCAAAC
Leg224	ACACAAGGAGCACAAGGTGGATTCCCAGGG	CTGTGTGTTGTARTGAGCAAAAGG	At5g47010.1	RNA helicase	dCAPS	Leg 224 Ara fw (70)	413033 Leg 224 Ara dcaps HinfI (70)	48°C	231	HinfI		V=201	231+201	0.04			ATGGCCCATGGATCGCAAGG	AATAATGACCGAGTTCCATGCATCAAAGAAT
Leg225	CGTCAATTGCTCACRGATCTSGAAGAGG	GAAGCTCAACAAARTCTWCCAAAGGATTATCCTCC	At5g54750.1	transport protein particle (TRAPP) component Bet3	CAPS	Leg 225 Ara caps fw (63)	418694 Leg 225 Ara caps rv (58)	50°C	204	DdeI		K=175	204+175	0.02			TGGTACGGGTTCAGAATCAATTTC	TCCAATGTTATAACCCCTGATAAC
Leg228	ACAASCAAGARCTTGTTTCTTTGTCT	ATTGCTTGTTTAMAAGTTGAATGGTTGACTGGAGG	At1g50730.1	expressed protein	CAPS	leg 228 ara caps Rsa/NlaIII fw(54)	leg 228 ara caps Rsa/NlaIII rv(56)	48°C	130	RsaI		V50+60	yes	2% (evt3)			ATTTTTACTTAATTGATATTTGTTCTG	TGAAAGATGATACAATGCAATTGC
Leg231	CCTTATTGYGAGCTWAAACTTGATTC	AGCTAAAATGAAGTTAGCAAAGTCAGACTCT	At5g46910.1	transcription factor jumonji (jmj) family protein	CAPS	leg231ara caps HinfI fw(58)	leg231ara caps HinfI rv(60)	50°C	290	HinfI		K150	yees	0.02			TCACTCCAGAGCAGACACAAAT	TCGTAGCTTCAAGTTGCCATGC
Leg236	TGCRGGRAAGGCTTATGGRCAGATTGGCCAAGG	TGAGGCAGCTAAWGCAAAYGTAAGCCCRGCCAGG	At5g54290.1	cytochrome c biogenesis protein family	dCAPS	Leg 236 Ara dcaps HinfI (71) fw	418115 Leg 236 Ara (60) rv	45°C	200	HinfI		V=167	200+167	0.03			TTAGGCTTAGCACTAACCTGGCCTTTTACAAGACT	TTGACTGGTTTTAAAATGGGAGTC
Leg237	ACTTGTTAACATCWCAAARCAGCGG	ACTGGTTCACGTTCAATYGAGAGTGCAGTCCCAAG	At1g14300.1	expressed protein contains Pfam PF04063	CAPS	427684 Leg 237 Ara caps SspI fw (66)	427685 Leg 237 Ara rv (64)	48°C	319	SspI		V=272	319+272	0.02			TGGCAACAAGGTTACATGCTTTC	ATGATGGTGCATAATCTGATTGC
Leg242	GGARCATAACTATCVTGGTTCTARTAAGC	CACATGATGAACTGAAAMCCCCCTYGCATGCAC	At3g09180.1	expressed protein	CAPS	leg242 fw	leg 242 rv	45°C	350	Rsa		K:260		0.01			GGARCATAACTATCVTGGTTCTARTAAGC	CACATGATGAACTGAAAMCCCCCTYGCATGCAC
Leg296	GGAGGAACCAGCATTGAAGACCTTGCAG	AATATCTCTTTCTGRCGATAYGCRGCATTATC	At2g20420.1	succinyl-CoA ligase [GDP-forming] beta-chain	CAPS	leg296 ara caps SspI rv(62)	leg296 ara caps SspI fw(60)	45°C	320	SspI		K110+210	110+210+320	0.02
Leg298	CAAGCMAGGGTTAGRGTRGCTGATCCTAG	TGTCCCRTTTGAGTGCYCCYCACYTGCAAA	At5g58575.1	expressed protein	dCAPS	leg 298 ara fw(60)	leg 298 ara dcaps hinfi rv(67)	54°C	225	HinfI		V190	190+225	0.02
Leg299	CAGGTGAAGAWTTGAGTGATCTTGCTGTGG	CAGATAAAACYTGCAGCARGTGCCATCC	At5g19370.1	rhodanese-like domain-containing protein	dCAPS	leg 299 ara fw(54)	leg299 ara dcaps HhaI rv (70)	45°C	170	HhaI		K135	135+170	0.02
Leg302	ACAGGGCATGCTATTCAGGAAGATGTACCTG	GAAAAGGCWGGCTTGSGRAGGCCAGG	At4g10050.1	hydrolase, alpha/beta fold family protein	CAPS	leg 302 fw	leg 302 rv	46°C	500	EcoRV		K300+200					ACAGGGCATGCTATTCAGGAAGATGTACCTG	GAAAAGGCWGGCTTGSGRAGGCCAGG
Leg304	CTTGAWGGTYCTTAAAGCTCTGGAAGC	TCCAAWTGRCTTTCACGGTCAGCA	At4g26000.1	KH domain-containing protein single-stranded nucleic acid-binding protein CBP - mouse, PIR2:S78515	CAPS	leg 304 ara fw(55)	leg 304 ara rv(52)	48°C	240	RsaI		K190	240+190	0.02
Leg305	CAGATGAACAARTCCAACGACAACGATTGG	TTTGGCCCARAGWGGCTTGAA	At1g27530.1	expressed protein Similar to gb|AF151884 CGI-126 protein from Homo sapiens. EST gb|Z18048 comes from this gene	size difference	leg 305ara size fw	leg 305 rv	45°C	K: 140, V: 160	none		K140V160	yes	0.02			AGAAGGTGTTCTTTCTTTTCTCTC	TTTGGCCCARAGWGGCTTGAA
Leg308	GGGAGATTTATATCMGATGCTGTAGGYTCCCTTCC	GCAGCTGTGTTCARTTTTTCRGCCAAGCTAAGCTG	At2g39990.1	eukaryotic translation initiation factor 3 subunit 5	CAPS	leg 308 fw	leg 308 rv	45°C	350	EcoRI		V150+200		0.02			GGGAGATTTATATCMGATGCTGTAGGYTCCCTTCC	GCAGCTGTGTTCARTTTTTCRGCCAAGCTAAGCTG
Leg318	TTTGCYAAACGRATATTCTATACTGTGTTTATGGG	ACCTTATASCGTGGTCGCTTTCCYGTAAGTG	At1g55090.1	carbon-nitrogen hydrolase family protein	dCAPS	Leg318 fw (unspecific)	481654 Leg 318 Ara dcaps SSpI rv	48-58°C	233	SspI		K=198		1.5%			TTTGCYAAACGRATATTCTATACTGTGTTTATGGG	CGTGACCTTGTCATGTCCGAACTGCAAGGAAATAT
Leg322	TGCATGCTCTGTCTGTTCTGATWCGTTGCAAATGG	GCTGTAGCTGCTTTTGYTGGYGAGGCTG	At1g22770.1	gigantea protein (GI)	CAPS	leg322 ara fw	leg 322 ara rv	51-58°C	350	TaqI		K:310		2%			CTATGGCACAAGTTGATTGCTTC	AGCAGCACTAAGGAAATTAATGAC
Leg346	TGAGCTTGGGGGGAKCTGCAACRGAAGAAGATG	CACGTGGTARACCAGCTGCTACTCCTCCATCAGCC	At5g14800.1	pyrroline-5-carboxylate reductase	CAPS	leg346 ara fw	leg346 ara rv	51-60°C	350	Taq1		K:270		2%			AATATGGAAAGCTGATGAAAAG	GGCTTAGTAGTTAGATAAGTG
Leg356	GCCCTTGCTGCTTTGAAAGAGAAGG	AGAGAAGAACAGCAGCTGAGTCTTTGGCCTTCTTG	At1g01040.1	DEAD/DEAH box helicase carpel factory / CAF identical to RNA helicase/RNAseIII CAF protein	size difference	Leg356 fw (unspecific)	476300 Leg 356 Ara size rv (50)	48°C	195	195+178		V=178		3%			GCCCTTGCTGCTTTGAAAGAGAAGG	TCAAAGTTCCAGAGTTGGCT
Leg446	AGAGATCTTCAACGCGAATTGGAGAACAAAGCC	GCATTGGCCTCRGCCAAATCTTGCTTAACAAGTAC	At1g29990.1	prefoldin	dCAPS	leg446 RsaI dCAPS	leg446 rv	45°C	175	RsaI		K:140		2%			ATCCCTAATCCATTCCTATTCCCAATTACCTCAGG	GTACTTGTTAAGCAAGATTTGGCYGAGGCCAATGC
Leg654	GGCTTACACGACTTCCTCGAGCGSATGCGGCAACC	CAGCCCAAAGTGGATGAGCC	At3g19770.1	vacuolar sorting protein	size difference	leg654 fw (73)	leg654 rv (63)	48°C	K: 400, V: 430					2 %			GGCTTACACGACTTCCTCGAGCGSATGCGGCAACC	CAGCCCAAAGTGGATGAGCC
Leg843	AGCATGCYTRAGYGTTTCTAGAGCHAT	GGYTGATGGAAAGAGTTWGCTCCTTGTTCATG	At2g30880.1	Hypothetical protein	CAPS	leg843 fw (67)	leg843 Ara Caps DdeI rv (54)	48°C	202	DdeI		K144, V:202		2%			AGCATGCYTRAGYGGTTTCTAGAGCHAT	AGTTAGCTCCTTGTTCATGATGATG
Leg924	GTGGCYTGTGGTATTCTTGCAGCTTG	TCAGCWCCATCAAACTTGGCATCTGACATGAGTGC	At5g53490.2	thylakoid lumenal 17.4 kDa protein	size difference	leg924 ara fw	leg924 ara rv	57°C	K: 350, V: 300					1 %			CGCTGTCTCTTCTTCTGCATTCTCTG	CATTCGTGTAGTCGCAGAGGCGG
Leg929	TGATAGGAACTGGGGWGCTGGTTGGCACC	ACGCATTGCAGTAGAACCCAGACCCCATC	At5g53450.2	protein kinase family protein	CAPS	leg929 ara fw	leg 929 ara rv	51°C	220	KspI (=HpaI)		K: 22o , V: 29 + 191		2 %			GGTAATAATTTAATCAACAATTCTGCCATG	TAGAGCATGCAAACAACTGTACCA
Leg930	TGAAAGGGACAARGACTGTCTTGTGTGTGGTCCTG	TCGAGTCATTTCTTCCAATACAGGGGGAGCTTGC	At5g19180.1	ubiquitin activating enzyme	dCAPS	leg930 ara dCAPS PstI	leg930 ara rv	50°C	250	PstI		K:215		2%			CTTTCTAAGTTCATCGGGGTCTTG	CATAAACTGTTTCACACAATTTGTTAARTACTGCA
Leg4amino	no leg primer	no leg primer	At3g22200	4-aminobutyrate aminotransferase	size difference	ara 4amino-but fw (57)ara	4-amino-but rv (63)	53°C	850	HinfI		both 391, K: 459, V:167+292,		2 %	AV419190		AGTTCGTGTTACTGGGGATAAC	TCTGAAAATTAATTTGCGGCAATC
LegExportin	no leg primer	no leg primer	At3g04490	exportin-related	CAPS	ara-exportin-fw-DdeCAPS(57)	ara-exportin-RV-DdeCAPS(56)	48°C	219	Dde		araK: 103+116
Legrubisco activase related	no leg primer	no leg primer	At2g39730 or At1g73110	auxinregulated or rubisco activase-related	size difference	Ara-fw-rubisco-activase(69)	rubis Ara size rv (65)	56°C	K: 191, V: 174	none		none		2 %	AU089474	13s26 leaf_EST.0.12	GGTGTCTGCACCGGTATCTTCCG	CGAAGTGCACCGAAGAAATCTG
Legrubisco activase related alternative	no leg primer	no leg primer	do		size difference	Ara-fw-rubisco-activase(69)	Ara-rv-rubisco-activase(71)	56°C	K: 448, V: 430	none		none		1 %	do	do	GGTGTCTGCACCGGTATCTTCCG	GGCTCCACTGTTGATGGCATCTGC
LegTC1941	GAGGTCTTGTACTGCTGAATTCTCTGG	CATCCTGGCACCAGTTCTCAAAGTACTT	At3g56940	putative ZIP protein DICARBOXYLATE DIIRON 1	CAPS	TC1941-ara-fw-DdeCAPS(57)	TC1941-ara-rv-DdeCAPS(57)	50°C	473	DdeI		K:59+63+99+252, V:63+158+252		0.02			GGTATTCAGGATTCTCCTTGAGATGTC	CAGAGCTTCTTGCCAATGCATTC
LegTC3027	GCATATCCGCAAYAAGGAATTCCCMTGG	TGCCAAGTGCAAGTTCTAVAYCACAWTTCAA	AT4g37830	putative cytC-oxidase	dCAPS	TC3027araVfw+araKfw	TC3027araKdCAPSCfo/Hha	56°C	169	CfoI or HhaI		K cut: 30 + 139		0.02			CAACAAACTAGAAAACAGGAGCA mix with	GTGTCTGTGTGGATATATATATCTCATTTGGTTGC
LegTC3145	CTCCWGCYGACTTCCTTCGYGATTGG	CRGGATGTTTGTCRCAGTTATGGATGG	At4g35250	vestitone reductase-related,	CAPS	TC3145-ara-CAPS-fw(56)	TC3145-ara-CAPS-rv(56)	53°C	366	SalI		K: 235,V:309		0.02			ATTATTATTATTATTAGGTGTTCATGTTCA	TACATACAAAATCAGTCACGCTAC
LegTC811	YTAYSAGCAATGGGATTCRCTTAC	TCTYTCTTCTTGGCAAAGTATGAAAG	At5g17520	root cap 1 (RCP1) maltose transporter	dCAPS	TC811-ara-fw(54)	TC811-ara-rv-HindIII-dCAPS	50°C	341	HindIII		K:316, V:341		0.02			CACACTCACCTATCTTAATATACACAC	GTGGCTGGTAGGGTGCTGCCTCAAGCT
LegTC987	TTCAGAAGCCTTCCACCSTTGTTTG	GCAATTCCAAYTCAGTATGGAAYTCAGC	At1g64520	26S proteasome RPN12	CAPS	TC987-ara-fw-RsaICAPS(59)	TC987-ara-rv-RsaICAPS(58)	52°C	301	RsaI		K:105+196	yes	0.01			GGATACTCTTGAGGAGATGGTGGGAG	GATAACTGCAAAGTTGCTTGTCCCAG
Leg301	TGCTGGAGTTYCGTGCTGG	TCCTGCATCCAGAAGAAGAACT	At2g26590.1	adhesion regulating molecule family		301 ara size fw(52)	>301 ara size rv (57)	45°C	V: 180 K: 170	size							AAAGGACTTGTTCGTATTGCTAG	ATGGACTAATCCCTCCTCTCCCTG
Leg352	TCAAGGACAGACCCAAGAAAGTAGCTGGMTGCTAT	GATGCCAATCGYACTCTTTTCCCTTC	At1g63980.1	D111/G-patch domain-containing protein	CAPS	leg 352 ara fw (62)	>leg 352 ara rv(63)	60°C	cut one of k or v 180+70	PfeI, TfiI, PleI, MlyI, PpsI, SchI							TACAATTCTGCATCTTCCCTTTCTCAC	TGATAGCATGAACGTTTGAAGGGGG
									cut one of k or v 135+115	BsmI, AvaIII, Cac8I, CviRI, NlaIII, NspI, SfaNi, SphI, MboII
Leg463	TGGCAGTGTAGGAAGYCATGGGAGCT	CCWTGCCAATGTGAAGAAAATGC	At5g35980.1	protein kinase family protein		leg 463 ara dcaps RsaI (69)	>leg 463 ara rv (60)	46°C	K: 145, V: 180	RsaI							AGTTCCTATGGTCAAGTTGGTTCTCCCGGACAGTA	TGCCAATGTGAAGAAAATGCTGTTTC
						leg 463 ara dcaps StyI/NcoI (69)			K: 180, V: 145	StyI/NcoI							AGTTCCTATGGTCAAGTTGGTTCTCCCGGACACCA	TGCCAATGTGAAGAAAATGCTGTTTC
Leg310	ATGGCTGGGAAAGATGTCTTGGCAAATGGATTGC	ATCCAGTGATGTTCTGAAGGAAGACCAAGGGAATG	At4g34030.1	methylcrotonyl-CoA carboxylase beta chain	CAPS	leg 310 ara caps PvuI fw(59)	>leg 310 ara rv(58)		K: 220, V: 270	PvuI							TATTGCTCCCACTGATCTTAAGC	TTATACTTAGTGGCTCCAAACATTTATTG
					dCAPS	leg 310 ara dcaps DdeI(69)	>leg 310 ara rv(58)		K: 260, V: 220	DdeI							CCCACTGATCTTAAGCAACAGTTTGATATCCGCTC	TTATACTTAGTGGCTCCAAACATTTATTG
					dCAPS	leg 310 ara dcaps HpaII(69)	>leg 310 ara rv(58)		K: 220, V: 260	HpaII							CCCACTGATCTTAAGCAACAGTTTGATATCCGACC	TTATACTTAGTGGCTCCAAACATTTATTG
Leg461	ATTAGCGGCGGATTCMTACGACT	TGTCTGYCKATCCCAACGCAAAGG	At3g02420.1	expressed protein		leg 461 ara fw (60)	>leg 461 ara rv (60)	46°C	420	HinFI		V: 300+120					ACG TCC TCA TCC CTC CCA ACA TG	TCGCATATGTTCCCGAACCCGAAG
Leg467	GCTGCCTCATAYGCYCTTGGTAACATTGCTGTTGG	AGCCAAWACAGCAGCTCGCCTAACATGCCT	At2g02560.1	TATA-binding protein interacting (TIP20). TIP120 (also known as cullin-associated and neddylation-dissociated protein 1) is a TATA binding protein interacting protein that enhances transcription; pfam08623	SSR	TC7H02-fwd	TC7H02-rev	58°C	~274					polyacrylamide			tcaggataatgacagagtgagt	ggaagaagacctttgatgag
Leg654	GGCTTACACGACTTCCTCGAGCGSATGCGGCAACC	CAGCCCAAAGTGGATGAGCC	At3g19770.1	vacuolar sorting protein 9 domain-containing protein / VPS9 domain-containing protein contains Pfam domain PF02204: Vacuolar sorting protein 9 (VPS9) domain	SSR	TC3B04-fwd	TC3B04-rev	50°C	~241					polyacrylamide			gaagaagaagtcactgcggc	aagctagtttctgattaaagcacca
Leg270	TGCYGGCATGGACGCYGTCCARCGCCG	AGCTTCCTCTGAGCTGCRTTTCTTACTCCAAGGGC	At3g02780.1	isopentenyl-diphosphate delta-isomerase II / isopentenyl diphosphate:dimethylallyl diphosphate isomerase II (IPP2) identical to isopentenyl diphosphate:dimethylallyl diphosphate isomerase (IPP2) GB:U49259 [Arabidopsis thaliana]	SSR	RN9C02-fwd	RN9C02-fwd	58°C	~222					polyacrylamide			cgttacactgagccagcaactc	acggcggcgatagtttca
